# Supplementary material for: lncRNA/miR-29c-Mediated High Expression of LOX Can Influence the Immune Status and Chemosensitivity and Can Forecast the Poor Prognosis of Gastric Cancer
Source: Front Cell Dev Biol. 2022 Jan 3;9:760470. doi: 10.3389/fcell.2021.760470 (PMC8762233; doi:10.3389/fcell.2021.760470)
Supplement: Supplementary file 1 [file Table2.XLSX]

## Sheet: Sheet1
miRNA_name	lncRNA_ID	lncRNA_Name
hsa-miR-29c-3p	ENSG00000268895	A1BG-AS1
hsa-miR-29c-3p	ENSG00000248101	AC002116.1
hsa-miR-29c-3p	ENSG00000282859	AC003992.1
hsa-miR-29c-3p	ENSG00000279419	AC004925.1
hsa-miR-29c-3p	ENSG00000277476	AC005332.5
hsa-miR-29c-3p	ENSG00000278730	AC005332.6
hsa-miR-29c-3p	ENSG00000265794	AC005899.4
hsa-miR-29c-3p	ENSG00000234210	AC006372.3
hsa-miR-29c-3p	ENSG00000251660	AC007036.3
hsa-miR-29c-3p	ENSG00000267980	AC007292.1
hsa-miR-29c-3p	ENSG00000250222	AC008443.4
hsa-miR-29c-3p	ENSG00000249476	AC008467.1
hsa-miR-29c-3p	ENSG00000267096	AC008735.1
hsa-miR-29c-3p	ENSG00000269243	AC008894.2
hsa-miR-29c-3p	ENSG00000276931	AC009041.3
hsa-miR-29c-3p	ENSG00000280152	AC009078.3
hsa-miR-29c-3p	ENSG00000284685	AC009093.10
hsa-miR-29c-3p	ENSG00000234352	AC009264.1
hsa-miR-29c-3p	ENSG00000259744	AC009269.4
hsa-miR-29c-3p	ENSG00000276570	AC010327.6
hsa-miR-29c-3p	ENSG00000271714	AC010501.2
hsa-miR-29c-3p	ENSG00000240758	AC010655.2
hsa-miR-29c-3p	ENSG00000273184	AC010655.4
hsa-miR-29c-3p	ENSG00000264577	AC010761.1
hsa-miR-29c-3p	ENSG00000273906	AC011297.1
hsa-miR-29c-3p	ENSG00000280087	AC011481.3
hsa-miR-29c-3p	ENSG00000279145	AC011912.1
hsa-miR-29c-3p	ENSG00000271936	AC012073.1
hsa-miR-29c-3p	ENSG00000259345	AC013652.1
hsa-miR-29c-3p	ENSG00000279207	AC015813.6
hsa-miR-29c-3p	ENSG00000280233	AC015813.7
hsa-miR-29c-3p	ENSG00000276846	AC016590.3
hsa-miR-29c-3p	ENSG00000273301	AC016717.2
hsa-miR-29c-3p	ENSG00000226380	AC016831.1
hsa-miR-29c-3p	ENSG00000264772	AC016876.2
hsa-miR-29c-3p	ENSG00000233862	AC016907.2
hsa-miR-29c-3p	ENSG00000263798	AC018521.1
hsa-miR-29c-3p	ENSG00000279133	AC018628.1
hsa-miR-29c-3p	ENSG00000271122	AC018647.2
hsa-miR-29c-3p	ENSG00000286058	AC018865.2
hsa-miR-29c-3p	ENSG00000236283	AC019197.1
hsa-miR-29c-3p	ENSG00000263276	AC020978.7
hsa-miR-29c-3p	ENSG00000230551	AC021078.1
hsa-miR-29c-3p	ENSG00000279347	AC021945.1
hsa-miR-29c-3p	ENSG00000260276	AC022167.2
hsa-miR-29c-3p	ENSG00000269954	AC022239.1
hsa-miR-29c-3p	ENSG00000260391	AC022336.2
hsa-miR-29c-3p	ENSG00000280042	AC022336.3
hsa-miR-29c-3p	ENSG00000198106	AC025279.1
hsa-miR-29c-3p	ENSG00000261474	AC026471.4
hsa-miR-29c-3p	ENSG00000278944	AC027045.1
hsa-miR-29c-3p	ENSG00000280190	AC027279.4
hsa-miR-29c-3p	ENSG00000262903	AC027796.4
hsa-miR-29c-3p	ENSG00000263126	AC040162.3
hsa-miR-29c-3p	ENSG00000278983	AC048380.2
hsa-miR-29c-3p	ENSG00000268603	AC053503.4
hsa-miR-29c-3p	ENSG00000266923	AC063949.2
hsa-miR-29c-3p	ENSG00000253844	AC064807.2
hsa-miR-29c-3p	ENSG00000259661	AC068831.3
hsa-miR-29c-3p	ENSG00000278834	AC073508.3
hsa-miR-29c-3p	ENSG00000234072	AC074117.1
hsa-miR-29c-3p	ENSG00000276071	AC074138.1
hsa-miR-29c-3p	ENSG00000261187	AC079322.1
hsa-miR-29c-3p	ENSG00000280228	AC079753.1
hsa-miR-29c-3p	ENSG00000279713	AC080038.3
hsa-miR-29c-3p	ENSG00000255182	AC084125.2
hsa-miR-29c-3p	ENSG00000280198	AC087163.2
hsa-miR-29c-3p	ENSG00000271851	AC087501.4
hsa-miR-29c-3p	ENSG00000277210	AC090164.3
hsa-miR-29c-3p	ENSG00000274776	AC090241.3
hsa-miR-29c-3p	ENSG00000253582	AC090579.1
hsa-miR-29c-3p	ENSG00000272498	AC090948.2
hsa-miR-29c-3p	ENSG00000253123	AC091182.1
hsa-miR-29c-3p	ENSG00000284428	AC092329.4
hsa-miR-29c-3p	ENSG00000261226	AC092384.3
hsa-miR-29c-3p	ENSG00000275764	AC092747.4
hsa-miR-29c-3p	ENSG00000240086	AC092969.1
hsa-miR-29c-3p	ENSG00000280402	AC093525.10
hsa-miR-29c-3p	ENSG00000227527	AC096540.1
hsa-miR-29c-3p	ENSG00000273093	AC097065.2
hsa-miR-29c-3p	ENSG00000270426	AC099343.2
hsa-miR-29c-3p	ENSG00000260236	AC099778.1
hsa-miR-29c-3p	ENSG00000261529	AC100774.1
hsa-miR-29c-3p	ENSG00000253775	AC100802.1
hsa-miR-29c-3p	ENSG00000272505	AC104964.3
hsa-miR-29c-3p	ENSG00000279439	AC105114.1
hsa-miR-29c-3p	ENSG00000260361	AC106028.3
hsa-miR-29c-3p	ENSG00000261067	AC109460.3
hsa-miR-29c-3p	ENSG00000279801	AC111170.3
hsa-miR-29c-3p	ENSG00000274425	AC114271.1
hsa-miR-29c-3p	ENSG00000273133	AC116651.1
hsa-miR-29c-3p	ENSG00000205041	AC118344.1
hsa-miR-29c-3p	ENSG00000253392	AC119403.1
hsa-miR-29c-3p	ENSG00000237852	AC119800.1
hsa-miR-29c-3p	ENSG00000279789	AC120114.3
hsa-miR-29c-3p	ENSG00000262652	AC124283.3
hsa-miR-29c-3p	ENSG00000258334	AC125611.4
hsa-miR-29c-3p	ENSG00000280064	AC130304.1
hsa-miR-29c-3p	ENSG00000279744	AC132938.5
hsa-miR-29c-3p	ENSG00000261404	AC138627.1
hsa-miR-29c-3p	ENSG00000278126	AC139768.1
hsa-miR-29c-3p	ENSG00000258210	AC144548.1
hsa-miR-29c-3p	ENSG00000270012	AC232271.1
hsa-miR-29c-3p	ENSG00000261101	AC234775.2
hsa-miR-29c-3p	ENSG00000273877	AC236972.3
hsa-miR-29c-3p	ENSG00000180139	ACTA2-AS1
hsa-miR-29c-3p	ENSG00000231713	AF064860.2
hsa-miR-29c-3p	ENSG00000258610	AF111169.1
hsa-miR-29c-3p	ENSG00000235277	AF127577.3
hsa-miR-29c-3p	ENSG00000235609	AF127577.4
hsa-miR-29c-3p	ENSG00000198221	AFDN-DT
hsa-miR-29c-3p	ENSG00000280604	AJ239328.1
hsa-miR-29c-3p	ENSG00000228274	AL021707.2
hsa-miR-29c-3p	ENSG00000279738	AL022311.1
hsa-miR-29c-3p	ENSG00000272097	AL024498.1
hsa-miR-29c-3p	ENSG00000268575	AL031282.2
hsa-miR-29c-3p	ENSG00000278948	AL031587.5
hsa-miR-29c-3p	ENSG00000279175	AL033543.1
hsa-miR-29c-3p	ENSG00000231050	AL109917.1
hsa-miR-29c-3p	ENSG00000224271	AL117329.1
hsa-miR-29c-3p	ENSG00000273759	AL117379.1
hsa-miR-29c-3p	ENSG00000277692	AL121583.1
hsa-miR-29c-3p	ENSG00000275437	AL121832.3
hsa-miR-29c-3p	ENSG00000279289	AL136164.3
hsa-miR-29c-3p	ENSG00000285467	AL136419.1
hsa-miR-29c-3p	ENSG00000258964	AL137129.1
hsa-miR-29c-3p	ENSG00000240731	AL139287.1
hsa-miR-29c-3p	ENSG00000239665	AL157392.3
hsa-miR-29c-3p	ENSG00000276672	AL161891.1
hsa-miR-29c-3p	ENSG00000278576	AL162171.3
hsa-miR-29c-3p	ENSG00000275964	AL355001.2
hsa-miR-29c-3p	ENSG00000273373	AL355488.1
hsa-miR-29c-3p	ENSG00000258768	AL356019.2
hsa-miR-29c-3p	ENSG00000259834	AL365361.1
hsa-miR-29c-3p	ENSG00000232536	AL365436.2
hsa-miR-29c-3p	ENSG00000243960	AL390195.1
hsa-miR-29c-3p	ENSG00000272934	AL390726.3
hsa-miR-29c-3p	ENSG00000224417	AL606970.1
hsa-miR-29c-3p	ENSG00000273443	AL645608.8
hsa-miR-29c-3p	ENSG00000232063	AL691447.2
hsa-miR-29c-3p	ENSG00000229152	ANKRD10-IT1
hsa-miR-29c-3p	ENSG00000280269	AP000577.2
hsa-miR-29c-3p	ENSG00000279365	AP000695.3
hsa-miR-29c-3p	ENSG00000261098	AP000766.1
hsa-miR-29c-3p	ENSG00000247137	AP000873.1
hsa-miR-29c-3p	ENSG00000254433	AP001001.1
hsa-miR-29c-3p	ENSG00000264449	AP001021.1
hsa-miR-29c-3p	ENSG00000265413	AP001094.2
hsa-miR-29c-3p	ENSG00000279459	AP001271.2
hsa-miR-29c-3p	ENSG00000279696	AP001273.1
hsa-miR-29c-3p	ENSG00000242553	AP001432.1
hsa-miR-29c-3p	ENSG00000279117	AP001972.5
hsa-miR-29c-3p	ENSG00000260401	AP002761.4
hsa-miR-29c-3p	ENSG00000279711	AP004782.1
hsa-miR-29c-3p	ENSG00000203993	ARRDC1-AS1
hsa-miR-29c-3p	ENSG00000225439	BOLA3-AS1
hsa-miR-29c-3p	ENSG00000280424	BX537318.2
hsa-miR-29c-3p	ENSG00000285756	BX890604.1
hsa-miR-29c-3p	ENSG00000178722	C5orf64
hsa-miR-29c-3p	ENSG00000203711	C6orf99
hsa-miR-29c-3p	ENSG00000177335	C8orf31
hsa-miR-29c-3p	ENSG00000196366	C9orf163
hsa-miR-29c-3p	ENSG00000256257	CACNA1C-IT2
hsa-miR-29c-3p	ENSG00000260942	CAPN10-DT
hsa-miR-29c-3p	ENSG00000233098	CCDC144NL-AS1
hsa-miR-29c-3p	ENSG00000228544	CCDC183-AS1
hsa-miR-29c-3p	ENSG00000242770	CD200R1L-AS1
hsa-miR-29c-3p	ENSG00000240498	CDKN2B-AS1
hsa-miR-29c-3p	ENSG00000277449	CEBPB-AS1
hsa-miR-29c-3p	ENSG00000272888	CHASERR
hsa-miR-29c-3p	ENSG00000245694	CRNDE
hsa-miR-29c-3p	ENSG00000231764	DLX6-AS1
hsa-miR-29c-3p	ENSG00000261771	DNAAF4-CCPG1
hsa-miR-29c-3p	ENSG00000206195	DUXAP8
hsa-miR-29c-3p	ENSG00000249786	EAF1-AS1
hsa-miR-29c-3p	ENSG00000281649	EBLN3P
hsa-miR-29c-3p	ENSG00000224023	EDRF1-DT
hsa-miR-29c-3p	ENSG00000234678	ELF3-AS1
hsa-miR-29c-3p	ENSG00000229153	EPHA1-AS1
hsa-miR-29c-3p	ENSG00000231528	FAM225A
hsa-miR-29c-3p	ENSG00000268388	FENDRR
hsa-miR-29c-3p	ENSG00000229951	FLJ31356
hsa-miR-29c-3p	ENSG00000276399	FLJ36000
hsa-miR-29c-3p	ENSG00000279891	FLJ42393
hsa-miR-29c-3p	ENSG00000244879	GABPB1-AS1
hsa-miR-29c-3p	ENSG00000196295	GARS1-DT
hsa-miR-29c-3p	ENSG00000234741	GAS5
hsa-miR-29c-3p	ENSG00000235590	GNAS-AS1
hsa-miR-29c-3p	ENSG00000280832	GSEC
hsa-miR-29c-3p	ENSG00000228315	GUSBP11
hsa-miR-29c-3p	ENSG00000130600	H19
hsa-miR-29c-3p	ENSG00000206337	HCP5
hsa-miR-29c-3p	ENSG00000281344	HELLPAR
hsa-miR-29c-3p	ENSG00000258667	HIF1A-AS3
hsa-miR-29c-3p	ENSG00000197301	HMGA2-AS1
hsa-miR-29c-3p	ENSG00000253187	HOXA10-AS
hsa-miR-29c-3p	ENSG00000254369	HOXA-AS3
hsa-miR-29c-3p	ENSG00000269821	KCNQ1OT1
hsa-miR-29c-3p	ENSG00000237892	KLF7-IT1
hsa-miR-29c-3p	ENSG00000224209	LINC00466
hsa-miR-29c-3p	ENSG00000227036	LINC00511
hsa-miR-29c-3p	ENSG00000215117	LINC00588
hsa-miR-29c-3p	ENSG00000258701	LINC00638
hsa-miR-29c-3p	ENSG00000259129	LINC00648
hsa-miR-29c-3p	ENSG00000265933	LINC00668
hsa-miR-29c-3p	ENSG00000231419	LINC00689
hsa-miR-29c-3p	ENSG00000281186	LINC00706
hsa-miR-29c-3p	ENSG00000285294	LINC00842
hsa-miR-29c-3p	ENSG00000231177	LINC00852
hsa-miR-29c-3p	ENSG00000203721	LINC00862
hsa-miR-29c-3p	ENSG00000231711	LINC00899
hsa-miR-29c-3p	ENSG00000188825	LINC00910
hsa-miR-29c-3p	ENSG00000231689	LINC01090
hsa-miR-29c-3p	ENSG00000269416	LINC01224
hsa-miR-29c-3p	ENSG00000233776	LINC01251
hsa-miR-29c-3p	ENSG00000203999	LINC01270
hsa-miR-29c-3p	ENSG00000261326	LINC01355
hsa-miR-29c-3p	ENSG00000236922	LINC01378
hsa-miR-29c-3p	ENSG00000213888	LINC01521
hsa-miR-29c-3p	ENSG00000233922	LINC01694
hsa-miR-29c-3p	ENSG00000259230	LINC02323
hsa-miR-29c-3p	ENSG00000251301	LINC02384
hsa-miR-29c-3p	ENSG00000205056	LINC02397
hsa-miR-29c-3p	ENSG00000223764	LINC02593
hsa-miR-29c-3p	ENSG00000273142	LINC02604
hsa-miR-29c-3p	ENSG00000237937	LINC02702
hsa-miR-29c-3p	ENSG00000262185	LINC02861
hsa-miR-29c-3p	ENSG00000238198	LRIG2-DT
hsa-miR-29c-3p	ENSG00000216863	LY86-AS1
hsa-miR-29c-3p	ENSG00000225783	MIAT
hsa-miR-29c-3p	ENSG00000255248	MIR100HG
hsa-miR-29c-3p	ENSG00000265142	MIR133A1HG
hsa-miR-29c-3p	ENSG00000262454	MIR193BHG
hsa-miR-29c-3p	ENSG00000203709	MIR29B2CHG
hsa-miR-29c-3p	ENSG00000247516	MIR4458HG
hsa-miR-29c-3p	ENSG00000228340	MIR646HG
hsa-miR-29c-3p	ENSG00000255571	MIR9-3HG
hsa-miR-29c-3p	ENSG00000197182	MIRLET7BHG
hsa-miR-29c-3p	ENSG00000224870	MRPL20-AS1
hsa-miR-29c-3p	ENSG00000245532	NEAT1
hsa-miR-29c-3p	ENSG00000249673	NOP14-AS1
hsa-miR-29c-3p	ENSG00000281183	NPTN-IT1
hsa-miR-29c-3p	ENSG00000237187	NR2F1-AS1
hsa-miR-29c-3p	ENSG00000225484	NUTM2B-AS1
hsa-miR-29c-3p	ENSG00000182057	OGFRP1
hsa-miR-29c-3p	ENSG00000247556	OIP5-AS1
hsa-miR-29c-3p	ENSG00000235823	OLMALINC
hsa-miR-29c-3p	ENSG00000189223	PAX8-AS1
hsa-miR-29c-3p	ENSG00000238197	PAXBP1-AS1
hsa-miR-29c-3p	ENSG00000179818	PCBP1-AS1
hsa-miR-29c-3p	ENSG00000282977	PCBP2-OT1
hsa-miR-29c-3p	ENSG00000282164	PEG13
hsa-miR-29c-3p	ENSG00000226648	PLCG1-AS1
hsa-miR-29c-3p	ENSG00000224086	PPM1F-AS1
hsa-miR-29c-3p	ENSG00000225361	PPP1R26-AS1
hsa-miR-29c-3p	ENSG00000241990	PRR34-AS1
hsa-miR-29c-3p	ENSG00000257621	PSMA3-AS1
hsa-miR-29c-3p	ENSG00000269352	PTOV1-AS2
hsa-miR-29c-3p	ENSG00000250337	PURPL
hsa-miR-29c-3p	ENSG00000249859	PVT1
hsa-miR-29c-3p	ENSG00000245849	RAD51-AS1
hsa-miR-29c-3p	ENSG00000225465	RFPL1S
hsa-miR-29c-3p	ENSG00000196204	RNF216P1
hsa-miR-29c-3p	ENSG00000245275	SAP30L-AS1
hsa-miR-29c-3p	ENSG00000281207	SLFNL1-AS1
hsa-miR-29c-3p	ENSG00000213599	SLX1A-SULT1A3
hsa-miR-29c-3p	ENSG00000260280	SLX1B-SULT1A4
hsa-miR-29c-3p	ENSG00000174365	SNHG11
hsa-miR-29c-3p	ENSG00000232956	SNHG15
hsa-miR-29c-3p	ENSG00000196756	SNHG17
hsa-miR-29c-3p	ENSG00000234912	SNHG20
hsa-miR-29c-3p	ENSG00000188004	SNHG28
hsa-miR-29c-3p	ENSG00000233016	SNHG7
hsa-miR-29c-3p	ENSG00000269959	SPACA6P-AS
hsa-miR-29c-3p	ENSG00000205913	SRRM2-AS1
hsa-miR-29c-3p	ENSG00000272752	STAG3L5P-PVRIG2P-PILRB
hsa-miR-29c-3p	ENSG00000233452	STXBP5-AS1
hsa-miR-29c-3p	ENSG00000254876	SUGT1P4-STRA6LP
hsa-miR-29c-3p	ENSG00000255036	SUGT1P4-STRA6LP-CCDC180
hsa-miR-29c-3p	ENSG00000228791	THRB-AS1
hsa-miR-29c-3p	ENSG00000206573	THUMPD3-AS1
hsa-miR-29c-3p	ENSG00000271270	TMCC1-AS1
hsa-miR-29c-3p	ENSG00000230091	TMEM254-AS1
hsa-miR-29c-3p	ENSG00000235535	TRDN-AS1
hsa-miR-29c-3p	ENSG00000237298	TTN-AS1
hsa-miR-29c-3p	ENSG00000258301	VASH1-AS1
hsa-miR-29c-3p	ENSG00000229124	VIM-AS1
hsa-miR-29c-3p	ENSG00000229807	XIST
hsa-miR-29c-3p	ENSG00000281732	Z84468.1
hsa-miR-29c-3p	ENSG00000272980	Z94721.2
hsa-miR-29c-3p	ENSG00000280383	Z95331.1
hsa-miR-29c-3p	ENSG00000280327	Z97633.1
hsa-miR-29c-3p	ENSG00000255389	Z97989.1
hsa-miR-29c-3p	ENSG00000274925	ZKSCAN2-DT
hsa-miR-29c-3p	ENSG00000234327	ZNF232-AS1
hsa-miR-29c-3p	ENSG00000226803	ZNF451-AS1
hsa-miR-29c-3p	ENSG00000267254	ZNF790-AS1
hsa-miR-29c-3p	ENSG00000260233	ZNRD2-AS1
