# Supplementary material for: lncRNA/miR-29c-Mediated High Expression of LOX Can Influence the Immune Status and Chemosensitivity and Can Forecast the Poor Prognosis of Gastric Cancer
Source: Front Cell Dev Biol. 2022 Jan 3;9:760470. doi: 10.3389/fcell.2021.760470 (PMC8762233; doi:10.3389/fcell.2021.760470)
Supplement: Supplementary file 3 [file Table1.XLSX]

## Sheet: Sheet1
miRNA_ID	miRNA_name	Gene_Name	PITA	RNA22	miRmap	microT	miRanda	PicTar	TargetScan
MIMAT0000437	miR-145-5p	LOX	1	0	1	0	1	1	1
MIMAT0000450	miR-149-5p	LOX	0	0	1	1	1	1	1
MIMAT0000080	miR-24-3p	LOX	0	0	1	1	1	1	1
MIMAT0000086	miR-29a-3p	LOX	0	0	1	1	1	1	1
MIMAT0000100	miR-29b-3p	LOX	0	0	1	1	1	1	1
MIMAT0000681	miR-29c-3p	LOX	0	0	1	1	1	1	1
